# Supplementary material for: Polyamine Oxidase Expression Is Downregulated by 17β-Estradiol via Estrogen Receptor 2 in Human MCF-7 Breast Cancer Cells
Source: Int J Mol Sci. 2022 Jul 7;23(14):7521. doi: 10.3390/ijms23147521 (PMC9317983; doi:10.3390/ijms23147521)
Supplement: Supplementary file 1 [file ijms-23-07521-s001.zip]

Archive with 1 entries (1 files):
- ijms-1774133-supplementary.pdf
